# Supplementary material for: A Modified Basophil Activation Test for the Clinical Management of Immediate Hypersensitivity Reactions to Paclitaxel: A Proof-of-Concept Study
Source: Cancers (Basel). 2023 Dec 13;15(24):5818. doi: 10.3390/cancers15245818 (PMC10741873; doi:10.3390/cancers15245818)
Supplement: Supplementary file 1 [file cancers-15-05818-s001.zip]

Archive with 1 entries (1 files):
- cancers-2725983-supplementary.pdf
